# Supplementary material for: Norsesquiterpenes from the Latex of Euphorbia dentata and Their Chemical Defense Mechanisms against Helicoverpa armigera
Source: Molecules. 2023 Nov 21;28(23):7681. doi: 10.3390/molecules28237681 (PMC10707868; doi:10.3390/molecules28237681)
Supplement: Supplementary file 1 [file molecules-28-07681-s001.zip]

Archive with 1 entries (1 files):
- molecules-2690577-supplementary.pdf
